# Supplementary material for: Integrative network toxicology and molecular docking reveal 4-Nonylphenol’s multifaceted mechanisms in breast cancer pathogenesis
Source: PLoS One. 2025 Sep 9;20(9):e0331944. doi: 10.1371/journal.pone.0331944 (PMC12419657; doi:10.1371/journal.pone.0331944)
Supplement: S2 Table — This table summarizes the functional metrics of six computationally identified hub genes within the protein-protein interaction (PPI) network, derived from topological analysis of network properties. (XLS) [file pone.0331944.s002.xls]

## Sheet: Sheet1
Gene	Degree	closeness	Btweenness	Clustering Coefficient
TP53	40	0.415	0.360	0.158
HDAC1	26	0.350	0.068	0.222
ESR1	23	0.381	0.197	0.245
CTNNB1	23	0.376	0.124	0.170
MYC	22	0.342	0.037	0.255
CYP3A4	22	0.246	0.016	0.506
