# Supplementary material for: Integrative network toxicology and molecular docking reveal 4-Nonylphenol’s multifaceted mechanisms in breast cancer pathogenesis
Source: PLoS One. 2025 Sep 9;20(9):e0331944. doi: 10.1371/journal.pone.0331944 (PMC12419657; doi:10.1371/journal.pone.0331944)
Supplement: S3 Table — Based on the computational analysis of protein-ligand docking results, the table presents the binding affinity of five proteins complexed with ligands across nine distinct conformational states (modes). Two structural deviation metrics are reported for each mode: RMSD l.b., and RMSD u.b., which quantify conformational variations relative to the optimal binding pose. (XLSX) [file pone.0331944.s003.xlsx]

## Sheet: Sheet1
TP53	mode	affinity(kcal/mol)	rmsd l.b.	rmsd u.b.
	1	-4.8	0	0
	2	-4.6	38.605	40.854
	3	-4.5	13.467	16.127
	4	-4.3	40.17	42.458
	5	-4.3	12.77	15.784
	6	-4.2	56.715	59.246
	7	-4.2	46.479	48.612
	8	-4.1	46.263	47.224
	9	-4.1	38.901	40.694
HDAC1	mode	affinity(kcal/mol)	rmsd l.b.	rmsd u.b.
	1	-6.8	0	0
	2	-6.3	3.184	6.767
	3	-6.1	1.799	2.447
	4	-5.9	3.112	7.235
	5	-5.8	1.322	2.367
	6	-5.8	21.8	24.12
	7	-5.6	22.154	24.434
	8	-5.2	20.202	21.984
	9	-5.2	3.218	6.241
ESR1	mode	affinity(kcal/mol)	rmsd l.b.	rmsd u.b.
	1	-5.1	0	0
	2	-5.1	14.788	18.512
	3	-5	1.789	3.087
	4	-4.9	15.331	18.484
	5	-4.9	1.027	2.396
	6	-4.7	2.921	5.111
	7	-4.5	17.275	21.095
	8	-4.5	2.818	4.136
	9	-4.4	33.151	34.544
CTNNB1	mode	affinity(kcal/mol)	rmsd l.b.	rmsd u.b.
	1	-5.1	0	0
	2	-4.9	5.203	7.56
	3	-4.8	3.846	7.157
	4	-4.8	3.544	6.869
	5	-4.4	5.531	9.44
	6	-4.4	29.303	31.146
	7	-4.3	26.383	28.126
	8	-4.2	2.904	5.261
	9	-4.1	28.382	30.153
MYC	mode	affinity(kcal/mol)	rmsd l.b.	rmsd u.b.
	1	-5.9	0	0
	2	-5.5	41.561	43.004
	3	-5.5	42.184	43.598
	4	-5.3	38.771	40.211
	5	-5.3	41.971	43.399
	6	-5.3	40.549	41.879
	7	-5.2	39.48	40.814
	8	-5.2	41.8	43.252
	9	-5.1	41.506	42.957
