# Supplementary material for: Integrative network toxicology and molecular docking reveal 4-Nonylphenol’s multifaceted mechanisms in breast cancer pathogenesis
Source: PLoS One. 2025 Sep 9;20(9):e0331944. doi: 10.1371/journal.pone.0331944 (PMC12419657; doi:10.1371/journal.pone.0331944)
Supplement: S4 Table — This table presents computationally predicted miRNAs that target core regulatory genes, along with their corresponding protein and prediction confidence scores derived from the miRDB database. (XLSX) [file pone.0331944.s004.xlsx]

## Sheet: Sheet1
Target Rank	Target Score	miRNA Name	Gene Symbol
1	89	hsa-miR-381-3p	TP53
1	89	hsa-miR-584-5p	HDAC1
1	100	hsa-miR-19b-3p	ESR1
2	100	hsa-miR-19a-3p	ESR1
3	99	hsa-miR-454-3p	ESR1
4	99	hsa-miR-130b-3p	ESR1
5	99	hsa-miR-301b-3p	ESR1
6	99	hsa-miR-301a-3p	ESR1
7	99	hsa-miR-130a-3p	ESR1
8	97	hsa-miR-22-3p	ESR1
9	96	hsa-miR-148a-3p	ESR1
10	96	hsa-miR-152-3p	ESR1
11	96	hsa-miR-148b-3p	ESR1
12	94	hsa-miR-18a-5p	ESR1
13	94	hsa-miR-18b-5p	ESR1
14	91	hsa-miR-942-5p	ESR1
15	91	hsa-miR-1297	ESR1
16	90	hsa-miR-548l	ESR1
17	90	hsa-miR-519a-3p	ESR1
18	90	hsa-miR-519b-3p	ESR1
19	87	hsa-miR-221-3p	ESR1
20	87	hsa-miR-3913-5p	ESR1
21	87	hsa-miR-222-3p	ESR1
22	86	hsa-miR-181a-5p	ESR1
23	86	hsa-miR-181b-5p	ESR1
24	86	hsa-miR-181d-5p	ESR1
25	86	hsa-miR-181c-5p	ESR1
26	85	hsa-miR-299-5p	ESR1
27	85	hsa-miR-26a-5p	ESR1
28	85	hsa-miR-26b-5p	ESR1
29	83	hsa-miR-3936	ESR1
1	98	hsa-miR-3162-3p	CTNNB1
2	98	hsa-miR-183-3p	CTNNB1
3	97	hsa-miR-885-5p	CTNNB1
4	92	hsa-miR-3120-3p	CTNNB1
5	90	hsa-miR-509-5p	CTNNB1
6	90	hsa-miR-509-3-5p	CTNNB1
7	88	hsa-miR-589-3p	CTNNB1
8	88	hsa-miR-548t-5p	CTNNB1
9	85	hsa-miR-545-3p	CTNNB1
1	96	hsa-miR-1304-5p	MYC
2	92	hsa-miR-1827	MYC
3	91	hsa-miR-34b-5p	MYC
4	90	hsa-miR-449c-5p	MYC
5	90	hsa-miR-2682-5p	MYC
